# Supplementary material for: Local Epidemiology of Nosocomial Staphylococcus aureus Infection in a Nigerian University Teaching Hospital
Source: Antibiotics (Basel). 2022 Oct 7;11(10):1372. doi: 10.3390/antibiotics11101372 (PMC9598115; doi:10.3390/antibiotics11101372)
Supplement: Supplementary file 1 [file antibiotics-11-01372-s001.zip]

Archive with 1 entries (1 files):
- antibiotics-1931272-suppl.pdf
